# Supplementary material for: MiRNA and Exosomal miRNA as New Biomarkers Useful to Phenotyping Severe Asthma
Source: Biomolecules. 2023 Oct 18;13(10):1542. doi: 10.3390/biom13101542 (PMC10605226; doi:10.3390/biom13101542)
Supplement: Supplementary file 1 [file biomolecules-13-01542-s001.zip]

Archive with 1 entries (1 files):
- biomolecules-2644918-supplementary.pdf
